# Supplementary material for: LSD1-mediated demethylation of OCT4 safeguards pluripotent stem cells by maintaining the transcription of PORE-motif-containing genes
Source: Sci Rep. 2021 May 13;11:10285. doi: 10.1038/s41598-021-89734-y (PMC8119428; doi:10.1038/s41598-021-89734-y)
Supplement: Supplementary file 1 — Supplementary Information 1. [file 41598_2021_89734_MOESM1_ESM.xlsx]

## Sheet: Methylation
OCT4 methylation sites in vitro
PTM Sites	prokaryotic His-OCT4	H1 WCL incubated	NCCIT WCL incubated	U87 WCL incubated
R33			R33 me	R33 me
K123	K123 me
K126	K126 me	K126 me
K128	K128 me	K128 me		K128 me
K140	K140 me	K140 me	K140 me	K140 me
K151	K151 me	K151 me
K177			K177 me	K177 me
R186	R186 me	R186 me
K195			K195 me	K195 me
K206			K206 me	K206 me
K222				K222 me
R230		R230 me	R230 me	R230 me
K231		K231 me
R232	R232 me	R232 me
K254	K254 me
K271	K271 me	K271 me	K271 me	K271 me
R275			R275 me	R275 me
R287	R287 me	R287 me
R295	R295 me	R295 me	R295 me	R295 me

## Sheet: Di-methylation
OCT4 di-methylation sites in vitro
PTM Sites	prokaryotic His-OCT4	H1 WCL incubated	NCCIT WCL incubated	U87 WCL incubated
R33	R33 me2
K123	K123 me2
K126	K126 me2	K126 me2
K128	K128 me2	K128 me2
K140	K140 me2	K140 me2
K222	K222 me2
R230	R230 me2	R230 me2
K231		K231 me2	K231 me2
R232		R232 me2	R232 me2
K271	K271 me2	K271 me2
R295	R295 me2	R295 me2	R295 me2	R295 me2

## Sheet: Acetylation
OCT4 acetylation sites in vitro
PTM Sites	prokaryotic His-OCT4	H1 WCL incubated	NCCIT WCL incubated	U87 WCL incubated
K126	K126 Ac
K128	K128 Ac
K144	K144 Ac		K144 Ac	K144 Ac
K151	K151 Ac	K151 Ac		K151 Ac
K154	K154 Ac	K154 Ac
K156	K156 Ac	K156 Ac
K171				K171 Ac
K195	K195 Ac		K195 Ac
K231			K231 Ac
K254	K254 Ac
K271	K271 Ac	K271 Ac	K271 Ac

## Sheet: Ubiquitination
OCT4 ubiquitination sites in vitro
PTM Sites	prokaryotic His-OCT4	H1 WCL incubated	NCCIT WCL incubated	U87 WCL incubated
K123	K123 Ub
K126	K126 Ub
K128	K128 Ub
K195	K195 Ub	K195 Ub
K231	K231 Ub	K231 Ub	K231 Ub
K286	K286 Ub	K286 Ub
