# Supplementary material for: LSD1-mediated demethylation of OCT4 safeguards pluripotent stem cells by maintaining the transcription of PORE-motif-containing genes
Source: Sci Rep. 2021 May 13;11:10285. doi: 10.1038/s41598-021-89734-y (PMC8119428; doi:10.1038/s41598-021-89734-y)
Supplement: Supplementary file 2 — Supplementary Information 2. [file 41598_2021_89734_MOESM2_ESM.xlsx]

## Sheet: Table S2
Candidate PORE gene list			ATTTGAAATGCAAAT
Symbol	Entrez ID	Motif site	PORE(T) Sequence	Distance (DNA within introns)	Chromosome	Direction	Full name
GADD45G [1]	10912	Before exon 1	CATAGAAATGCAAAC	-822 to -807	Chr 9q22.2	Forward	Growth Arrest And DNA Damage Inducible Gamma
ATXN3 [1]	4287	Before exon 1	GTTTGATATGCAAAT	-2175 to -2160	Chr 14q32.12	Forward	Ataxin 3
POU6F2	11281	intron 5	ATTTGAAATGCAAAT	+217479 to +217494	Chr 7p14.1	Reverse	POU Class 6 Homeobox 2
CDH13	1012	intron 1	ATTTGAAATGCAAAT	+120437 to +120452	Chr 16q23.3	Forward	Cadherin 13
PARD3	56288	intron 2	ATTTGAAATGCAAAT	+162088 to +162103	Chr 10p11.22-p11.21	Forward	Par-3 Family Cell Polarity Regulator
SMARCAD1	56916	intron 23	ATTTGAAATGCAAAT	+79168 to + 79183	Chr 4q22.3	Forward	SWI/SNF-Related, Matrix-Associated Actin-Dependent Regulator Of Chromatin, Subfamily A, Containing DEAD/H Box 1
RORA	6095	intron 1	ATTTGAAATGCAAAT	+57778 to + 57793	Chr 15q22.2	Forward	RAR Related Orphan Receptor A
TEAD1	7003	intron 10	ATTTGAAATGCAAAT	+149421 to + 149436	Chr 11p15.3	Reverse	TEA Domain Transcription Factor 1
PRKX	5613	Before exon 1	ATTTGAAATGCAAAT	-1429 to -1414	Chr Xp22.33	Reverse	Protein Kinase X-Linked
MYO3A	53904	intron 32	ATTTGAAATGCAAAT	+246768 to +246783	Chr 10p12.1	Reverse	Myosin IIIA
MAPK10	5602	intron 5	ATTTGAAATGCAAAT	+88206 to + 88221	Chr 4q21.3	Forward	Mitogen-Activated Protein Kinase 10
TRPS1	7227	intron 3	ATTTGAAATGCAAAT	+17430 to + 17445	Chr 8q23.3	Reverse	Transcriptional Repressor GATA Binding 1
ZNF516	9658	intron 1	ATTTGAAATGCAAAT	-50752 to + 50737	Chr 18q23	Forward	Zinc Finger Protein 516
PKHD1	5314	intron 52	ATTTGAAATGCAAAT	+276437 to +276452	Chr 6p12.3-p12.2	Reverse	PKHD1 Ciliary IPT Domain Containing Fibrocystin/Polyductin
For example	Strict and loose PORE motifs		Candidate PORE Sequence	Distance (DNA within introns)	Chromosome	Direction	Full name
RORA	6095	intron 1	ATTTGAAATGCAAAT	+57778 to + 57793	Chr 15q22.2	Forward	RAR Related Orphan Receptor A
		Before exon 1	TCAAGAAATGCAAGA	-3916 to -3901		Forward
		Before exon 1	AGTTGAAATGCTTAG	-3801 to -3786		Forward
		intron 1	AAGTGAAATGCAACC	+16876 to +16891		Reverse
Candidate PORE-like gene list			ATTTGAAAGGCAAAT
Symbol	Entrez ID	Motif site	PORE(T) Sequence	Distance (DNA within introns)	Chromosome	Direction	Full name
EIF4E	1977	intron 1	ATTTGAAAGGCAAAT	+16348 to +16363	Chr 4q23	Reverse	Eukaryotic Translation Initiation Factor 4E
MFHAS1	9258	intron 1	ATTTGAAAGGCAAAT	-919 to -904	Chr 8p23.1	Reverse	Malignant Fibrous Histiocytoma Amplified Sequence 1
RNF14	9604	exon 2	ATTTGAAAGGCAAAT	+3937 to +3952	Chr 5q31.3	Reverse	Ring Finger Protein 14
SUPT3H	8464	intron 2	ATTTGAAAGGCAAAT	+15796 to +15811	Chr 6p21.1	Reverse	SPT3 Homolog, SAGA And STAGA Complex Component
DAB1	1600	intron 3	ATTTGAAAGGCAAAT	-296279 to -296294	Chr 1p32.2	Reverse	DAB Adaptor Protein 1
GRID2	2895	intron 1	ATTTGAAAGGCAAAT	+251708 to +251723	Chr 4q22.1-q22.2	Reverse	Glutamate Ionotropic Receptor Delta Type Subunit 2
MAGI2	9863	intron 2	ATTTGAAAGGCAAAT	+510934 to +510951	Chr 7q21.11	Forward	Membrane Associated Guanylate Kinase, WW And PDZ Domain Containing 2
CAPN6	827	intron 1	ATTTGAAAGGCAAAT	-918 to -903	Chr Xq23	Reverse	Calpain 6
DMXL2	23312	intron 17	ATTTGAAAGGCAAAT	+121881 to +121896	Chr 15q21.2	Forward	Dmx Like 2
LYPLAL1	127018	Before exon 1	ATTTGAAAGGCAAAT	-5261 to -5246	Chr 1q41	Reverse	Lysophospholipase Like 1
MED12L	116931	intron 30	ATTTGAAAGGCAAAT	+293354 to +293369	Chr 3q25.1	Reverse	Mediator Complex Subunit 12L
FAM122C	159091	intron 1	ATTTGAAAGGCAAAT	+17939 to +17954	Chr Xq26.3	Forward	Family With Sequence Similarity 122C
SYT16	83851	intron 2	ATTTGAAAGGCAAAT	+229269 to +229284	Chr 14q23.2	Forward	Synaptotagmin 16
DLG2	1740	intron 6	ATTTGAAAGGCAAAT	+1036928 to +1036943	Chr 11q14.1	Reverse	Discs Large MAGUK Scaffold Protein 2
DENND2C	163259	intron 3	ATTTGAAAGGCAAAT	-35828 to -35813	Chr 1p13.2	Reverse	DENN Domain Containing 2C
[1] Jung, M.et al. 2010. A data integration approach to mapping OCT4 gene regulatory networks operative in embryonic stem cells and embryonal carcinoma cells. PLoS One 5, e10709. (OCT4 PORE sequence)
