# Supplementary material for: LSD1-mediated demethylation of OCT4 safeguards pluripotent stem cells by maintaining the transcription of PORE-motif-containing genes
Source: Sci Rep. 2021 May 13;11:10285. doi: 10.1038/s41598-021-89734-y (PMC8119428; doi:10.1038/s41598-021-89734-y)
Supplement: Supplementary file 3 — Supplementary Information 3. [file 41598_2021_89734_MOESM3_ESM.xlsx]

## Sheet: Table S3
Stemness genes and germ layer genes				Candidate sequence
Symbol	Marker	Entrez ID	Motif site	most similar to PORE motif	Distance (DNA within introns)	Chromosome	Direction	Difference in cells	Full name
PORE motif	——	——	——	ATTTGAAATGCAAAT	——	——	——	——	——
OCT4/POU5F1	Stemness	5460	Before exon 1	TATTGAAATGCACGC	-2300 to -2285	Chr 6p21.33	Forward	H9	POU Class 5 Homeobox 1
			After 3‘UTR	AGTTGAAAGGGGCCG	+13715 to +13730		Reverse
SOX2	Stemness	6657	Before exon 1	TTTTGAAATGTGGAC	-9727 to -9712	Chr 3q26.33	Reverse	H9, NCCIT	SRY-Box Transcription Factor 2
			Before exon 1	ATAAAAAAGGCAAAG	-9286 to -9271		Reverse
			Before exon 1	TTTTAAAAGGCAAAA	-6186 to -6171		Reverse
			After 3‘UTR	TTAGAAAAGGCAAAG	+5211 to +5226		Reverse
NANOG	Stemness	79923	After 3‘UTR	ATCTAAAATGCAAAT	+12996 to +13011	Chr 12p13.31	Reverse	H9	Nanog Homeobox
			exon 1	CCTTGAAAGGCCAAG	+168 to +183		Forward
			intron 1	AGTTGAAAGGCTTCC	+1907 to 1922		Forward
GATA4	Endoderm	2626	Before exon 1	TTCTGAAATGCAAAA	-20016 to -20001	Chr 8p23.1	Reverse	H9	GATA Binding Protein 4
			Before exon 1	ATTTGAAATGGATAT	-29341 to -29326		Reverse
			intron 1	CTTTGGAATGCAAAT	+23847 to +23862		Forward
			Before exon 1	TTATTAAAGGCAAAT	-26231 to -26216		Reverse
			intron 1	ATTTGAAAGGATTCA	+25231 to +25246		Reverse
			intron 1	AGAAGGAAGGCAAAT	+20479 to +20494		Reverse
GATA6	Endoderm	2627	intron 3	TCGTGAAATGCAATC	+9733 to +9748	Chr 18q11.2	Reverse	H9	GATA Binding Protein 6
			After 3‘UTR	AAGAGAAATGCAAAA	+37254 to +37269		Reverse
			intron 3	CAACTAAAGGCAAAT	+8644 to +8659		Forward
			After 3‘UTR	AAAATAAAGGCAAAT	+31721 to +31736		Forward
			intron 3	ATTTGAAAGGAAATT	+9126 to +9141		Forward
NKX3.1	Mesoderm	4824	Before exon 1	TTGTGAAATGCAAAT	-2088 to -2073	Chr 8p21.2	Forward	H9, NCCIT	NK3 Homeobox 1
			After 3‘UTR	ACAATAAATGCAAAT	+12804 to +12819		Reverse
			exon 3	TCCTGAAAGGCAACA	+2585 to +2600		Forward
			After 3‘UTR	CAAAGAAAGGCAACA	+10523 to +10538		Reverse
HES4	Entoderm	57801	Before exon 1	ACTAAAAATGCAAAA	-10268 to -10253	Chr 1p36.33	Forward	H1, H9, NCCIT	Hes Family BHLH Transcription Factor 4
			After 3‘UTR	GAAAAAAATGCAAAA	+8616 to +8631		Forward
			Before exon 1	TCTTGAAATGCCTTC	-3471 to -3456		Reverse
			Before exon 1	ACTAAAAAGGCAAAA	-8734 to -8719		Forward
