# Supplementary material for: LSD1-mediated demethylation of OCT4 safeguards pluripotent stem cells by maintaining the transcription of PORE-motif-containing genes
Source: Sci Rep. 2021 May 13;11:10285. doi: 10.1038/s41598-021-89734-y (PMC8119428; doi:10.1038/s41598-021-89734-y)
Supplement: Supplementary file 4 — Supplementary Information 4. [file 41598_2021_89734_MOESM4_ESM.xlsx]

## Sheet: Table S4
Table S4_Candidate PORE gene functions
Genes	Full name					Proteins, Signaling or pathway		Functions
GADD45G	Growth Arrest And DNA Damage Inducible Gamma					MAPK signaling; p38/JNK pathway		Cell cycle; regulate cell growth,apoptosis and DNA damage responses
ATXN3	Spinocerebellar Ataxia Type 3 Protein					Deubiquitinating enzyme		Spinocerebellar ataxia; cytoskeleton regulation
POU6F2	POU Class 6 Homeobox 2					Transcription factor		Control cell type-specific differentiation pathways and involve in early steps in the differentiation of amacrine and ganglion cells
CDH13	Cadherin 13					Calcium-dependent cell adhesion proteins		Cell junction organization; a negative regulator of axon growth during neural differentiation
PARD3	Par-3 Family Cell Polarity Regulator					Hippo signaling		Tight junction; Adherens junction; Neuroactive ligand-receptor interaction; affect asymmetrical cell division and direct polarized cell growth
SMARCAD1	SWI/SNF-Related, Matrix-Associated Actin-Dependent Regulator Of Chromatin, Subfamily A, Containing DEAD/H Box 1					SNF subfamily of helicase proteins		Regulating pluripotency of stem cells; control heterochromatin organization and propagation of epigenetic patterns
RORA	RAR Related Orphan Receptor A					NR1 subfamily of nuclear hormone receptors		Spinocerebellar ataxia; Circadian rhythm; Hypoxia
TEAD1	TEA Domain Transcription Factor 1					Hippo signaling; Transcription Factor		Cell fate determination; organ size control and tumor suppression by restricting proliferation and promoting apoptosis.
PRKX	Protein Kinase X-Linked					A serine threonine protein kinase; GPCR pathway		Involved in renal epithelial morphogenesis and cAMP signaling
MYO3A	Myosin IIIA					Myosin superfamily		Role in cell junction organization and early steps of cochlear hair bundle morphogenesis
MAPK10	Mitogen-Activated Protein Kinase 10					MAP kinase family; SAP/JNK signaling		Spinocerebellar ataxia; Tight junction; Focal adhesion; specifically expressed in a subset of neurons in the nervous system
TRPS1	Transcriptional Repressor GATA Binding 1					Transcription factor		Repress GATA-regulated genes; regulate chondrocyte proliferation and differentiation.
ZNF516	Zinc Finger Protein 516					Krueppel C2H2-type zinc-finger protein family		Thermogenesis; ATP synthesis; apoptosis regulation
PKHD1	PKHD1 Ciliary IPT Domain Containing Fibrocystin/Polyductin					Cell division		Required for correct bipolar cell division; regulation of mitotic spindle assembly and calcium signaling
