# Supplementary material for: LSD1-mediated demethylation of OCT4 safeguards pluripotent stem cells by maintaining the transcription of PORE-motif-containing genes
Source: Sci Rep. 2021 May 13;11:10285. doi: 10.1038/s41598-021-89734-y (PMC8119428; doi:10.1038/s41598-021-89734-y)
Supplement: Supplementary file 5 — Supplementary Information 5. [file 41598_2021_89734_MOESM5_ESM.xlsx]

## Sheet: Table S5
All RT-PCR Primers
A. Luciferase reporters
Symbol / Genes	Direction	Sequence ( 5'- to - 3' )
GAPDH	Forward	GCACCGTCAAGGCTGAGAAC
	Reverse	TGGTGAAGACGCCAGTGGA
Luciferase	Forward	CCCGAGGCTACAAACG
	Reverse	GGTGTTGCAGCAGGATG
B. Candidate PORE Genes		From https://pga.mgh.harvard.edu/primerbank/
Symbol / Genes	Direction	Sequence ( 5'- to - 3' )
GADD45G	Forward	CAGATCCATTTTACGCTGATCCA
	Reverse	TCCTCGCAAAACAGGCTGAG
ATXN3	Forward	TATCGCACGTTTTTACAGCAGC
	Reverse	GCCTCTGATACTCTGGACTGTT
POU6F2	Forward	GATTATCGGGACCATTCCACTG
	Reverse	GATCTGGTTCCCAATGACTGTG
CDH13	Forward	AGCGATGGCGGCTTAGTTG
	Reverse	CCCCGACAATCACGAGTTCTG
PARD3	Forward	GCCTTTCAGCCTTACCAAGCA
	Reverse	GGTCACTACTGCGTCGAACAT
SMARCAD1	Forward	TGGCACTGTAAAACACTGATCC
	Reverse	CCAACCTTCTGATAGGGCTTGA
RORA	Forward	ACTCCTGTCCTCGTCAGAAGA
	Reverse	CATCCCTACGGCAAGGCATTT
TEAD1	Forward	ATGGAAAGGATGAGTGACTCTGC
	Reverse	TCCCACATGGTGGATAGATAGC
PRKX	Forward	GCAGGACTTTGACACGCTG
	Reverse	GGCGAAGAAATGCTTGGCTG
MYO3A	Forward	ACATTCTATTGACCACGGAAGGT
	Reverse	GGTGTTCCTACGGATGTGTTC
MAPK10	Forward	CAGATGGAATTAGACCATGAGCG
	Reverse	TCAATGTGCAATCAGACTTGACT
TRPS1	Forward	AGCCCCAGTAAGGGAGGAAA
	Reverse	GGGTGCAGGCCATATCTTGAG
ZNF516	Forward	GGACCCGGTCAACAGCTAC
	Reverse	GGCCCCGTACTTGAGGTACT
PKHD1	Forward	GGACCACGAGATAGCTGTACT
	Reverse	CCCATTTGTCTCCTTGAGCTT
C. Candidate PORE-like Genes		From https://pga.mgh.harvard.edu/primerbank/
Symbol / Genes	Direction	Sequence ( 5'- to - 3' )
EIF4E	Forward	TGCGGCTGATCTCCAAGTTTG
	Reverse	CCCACATAGGCTCAATACCATC
MFHAS1	Forward	GCCTCATGCTAGACAACAACG
	Reverse	GCTGGTTGCGACTAAGGTAGAG
RNF14	Forward	CAGGTCAAAGAGTTAGTGGAAGC
	Reverse	CATCTGCCATCAGGTCCAAGG
SUPT3H	Forward	GATAAAACCCAATGTTGTCGCAA
	Reverse	GTCCCCTGCCTTGGTTACC
DAB1	Forward	CAGCGCCAAGAAAGACTCCA
	Reverse	GGAAACTTCATCAATCCCGATCA
GRID2	Forward	TTTGTCCGTCTGGTGGTCTC
	Reverse	CAGTGCGAAATACCTCATCATCC
MAGI2	Forward	TCCGGCTCAAGTGTGTCAAG
	Reverse	AGGTTGTCACGAATGATTTGCT
CAPN6	Forward	CAGCAGACTTTTCTGTGATCCA
	Reverse	GGGGACGTTTCCACACCAC
DMXL2	Forward	GGTTCTGCTTGATCGGAAGATT
	Reverse	CACATGCCACACTAGAAAGGT
LYPLAL1	Forward	ATAGCGCCTCTCTGATCTTCC
	Reverse	AAAACCTGCTTGATCCACATTCT
MED12L	Forward	TCCAGGACACGGGAAAGAAGA
	Reverse	ACTCTGGGATCGAGCAGTAAC
FAM122C	Forward	TACCGCAGACGGCAACATTC
	Reverse	AACAGAGAGCGTCGATTCCTA
SYT16	Forward	TGCCCAAAATTCAAGCCCAAG
	Reverse	CTCCGCAATAGAAGAAAGCACA
DLG2	Forward	TACGAGGCCAAAGCGAGACTA
	Reverse	CCGGCTTCTATAAACTTGTGCT
DENND2C	Forward	TGGATGTAACCAGCCGTGAAA
	Reverse	CCGAGAACATACCCAGTTGGAT
D. Stemness and germ layer genes [1]
Symbol / Genes	Direction	Sequence ( 5'- to - 3' )
POU5F1	Forward	GTGGAGGAAGCTGACAACAA
	Reverse	ATTCTCCAGGTTGCCTCTCA
NANOG	Forward	CTGTGATTTGTGGGCCTGAAGAA
	Reverse	TTTGGGACTGGTGGAAGAA
SOX2	Forward	CATGGGTTCGGTGGTCAAGTC
	Reverse	TCGGCGCCGGGGAGATACA
GATA4	Forward	TCCCTCTTCCCTCCTCAAAT
	Reverse	TCAGCGTGTAAAGGCATCTG
GATA6	Forward	TCCACTCGTGTCTGCTTTTG
	Reverse	TCCTAGTCCTGGCTTCTGGA
KRT18	Forward	AGCTCAACGGGATCCTGCTGCACCTTG
	Reverse	CACTATCCGGCGGGTGGTGGTCTTTTG
NKX3.1	Forward	CCATACCTGTACTGCGTGGG
	Reverse	TGCACTGGGGGAATGACTTA
MEF2C	Forward	TTTAACACCGCCAGCGCTCTTCACCTTG
	Reverse	TCGTGGCGCGTGTGTTGTGGGTATCTCG
MAP2	Forward	CAGGTGGCGGACGTGTGAAAATTGAGAGTG
	Reverse	CACGCTGGATCTGCCTGGGGACTGTG
HES4	Forward	GAGCGCGTATTAACGAGAGC
	Reverse	GCAGGTGTCTCACGGTCATC
E. Housekeeping gene of PSCs
PBGD	Forward	ACCCTAGAAACCCTGCCAGA
	Reverse	GGTGTTGAGGTTTCCCCGAA
F. Other gene
LSD1	Forward	TGACCGGATGACTTCTCAAGA
	Reverse	GTTGGAGAGTAGCCTCAAATGTC
[1] Lin, Y. et al. 2012. Reciprocal regulation of Akt and Oct4 promotes the self-renewal and survival of embryonal carcinoma cells. Mol Cell 48, 627-640.
