# Supplementary material for: LSD1-mediated demethylation of OCT4 safeguards pluripotent stem cells by maintaining the transcription of PORE-motif-containing genes
Source: Sci Rep. 2021 May 13;11:10285. doi: 10.1038/s41598-021-89734-y (PMC8119428; doi:10.1038/s41598-021-89734-y)
Supplement: Supplementary file 6 — Supplementary Information 6. [file 41598_2021_89734_MOESM6_ESM.xlsx]

## Sheet: Sheet1
Candidate PORE genes potentially bound and regulated by OCT4
Blast sequnce: OCT4 PORE(T), 5’-ATTTGAAATGCAAAT- 3’
Main algorithm parameters: Human genomic + transcript (Database)，16 bp (Word size)，Match/Mismatch Scores (1, -2)
Online: NCBI_Blast
Candidate OCT4 PORE genes NCBI Blast_233 genes	Candidate OCT4 PORE genes 2011 ESC OCT4_ChIP binding 98 genes
AFF2	AFF2
AMZ1	AMZ1
ANKRD30A	ANKRD30A
ANKRD30B	ANXA4
ANXA4	APH1B
APH1B	ARHGEF9
APOL3	ATM
ARHGAP32	ATXN3
ARHGEF9	AVPR1A
ATM	B4GALT6
AVPR1A	B9D1
B4GALT6	BIVM
B9D1	CAPN6
BIVM	CBWD5
BLOC1S5-TXNDC5	CCT7
C1orf100	CDCA7
C1orf127	CENPJ
C1orf140	CLUAP1
CBWD1	CPEB3
CBWD5	CPSF6
CCT7	CRIP3
CD40LG	CXCL12
CDCA7	DAB1
CENPJ	DDX6
CFAP47	DENND2C
CFAP58	DLG2
CFAP69	DLX5
CLUAP1	EIF4E
CMTR2	ENPP5
CPEB3	EXTL2
CPSF6	FAM122C
CRB1	FAM184A
CREBRF	FGFR1OP
CRIP3	FNDC3B
CROCC2	FSTL1
CXCL12	GADD45G
DNAH12	GLS
EEF1AKMT2	GNA11
ENPP5	GPR88
EXTL2	GRID2
FAM184A	HECW2
FAM30C	LANCL3
FAM92A	LRFN5
FGFR1OP	LYPLAL1
FNDC3B	LYRM4
FSTL1	MAGI2
GALNT18	MAP3K2
GASK1B	MAPK10
GDA	MAPKAPK5
GLS	MBLAC2
GNA11	MBOAT2
GPR15	MED12L
GPR88	MFHAS1
HACD2	MOV10
HECW2	MTFR1
INTS13	MYO3A
ITPK1-AS1	NCOA2
KSR1	NF1
LANCL3	NFYA
LGALSL-DT	NR1D2
LINC00299	NSL1
LINC00479	NUDT9
LINC00558	OGFRL1
LINC00889	PANX1
LINC01055	PAPSS1
LINC01265	PARD3
LINC02132	PHF11
LINC02230	POU6F2
LINC02686	PRELID2
LINCR-0002	PRPF18
LOC100505498	PSMA5
LOC100507103	PTPN4
LOC105369957	RALBP1
LOC105370236	RALGAPA1
LOC105370460	RAP1A
LOC105370504	RBPJ
LOC105370878	RIF1
LOC105370918	RNF130
LOC105372877	RORA
LOC105373110	SESN1
LOC105373951	SH3BP4
LOC105374669	SHROOM3
LOC105375153	SLC35A3
LOC105375224	SLCO5A1
LOC105375386	SMARCAD1
LOC105376617	SPOPL
LOC105376686	SRGAP1
LOC105377100	ST6GALNAC5
LOC105377253	STXBP5
LOC105377400	SUPT3H
LOC105377483	TC2N
LOC105377509	TEAD1
LOC105377572	TFDP2
LOC105377862	TNRC6B
LOC105379365	UBXN7
LOC107984012	ZNF148
LOC107984143	ZNF286A
LOC107984222	ZNF516
LOC107984330
LOC107985228
LOC107985870
LOC107986874
LOC107986880
LOC107986969
LOC107987411
LOC110091777
LOC112267905
LOC112268283
MAP3K2
MAPKAPK5
MARF1
MBLAC2
MBNL2
MBOAT2
MDFIC2
MIR670HG
MOV10
MTFR1
MTFR2
MYO3A
NCKAP5
NCOA2
NF1
NFYA
NR1D2
NSL1
NUDT9
OGFRL1
OPN5
P4HA3
PANCR
PANX1
PAPSS1
PGM5
PHF11
PIK3C2G
PKHD1
PPP1R3A
PRELID2
PROM2
PRPF18
PSMA5
PSMD5
PSORS1C1
RALGAPA1
RALGAPA1P1
RAP1A
RBM12B
RBM48
RBPJ
REXO2
RHOH
RIF1
RNF130
SCN1A
SDR16C5
SESN1
SETDB2-PHF11
SH3BP4
SHC3
SHROOM3
SLC26A4-AS1
SLC26A7
SLC35A3
SLCO5A1
SNHG27
SOWAHC
SPATA3
SPECC1
SPHKAP
SPOPL
SRGAP1
ST6GALNAC5
STXBP5
STXBP5L
SUGT1
SUPT3H
TC2N
TEX15
TFDP2
TRIM71
TSC22D1-AS1
TSHR
TTF2
TTN
TXNDC5
UBXN7
UNC13C
USP26
VCPKMT
ZHX1
ZHX1-C8orf76
ZNF148
ZNF197-AS1
ZNF286A
ZNF286B
ZNF454
ZNF641
ZNF705A
ZNF706
ZNF804B
GADD45G
ATXN3
POU6F2
CDH13
PARD3
SMARCAD1
RORA
TEAD1
PRKX
MAPK10
TRPS1
ZNF516
DDX6
DGKB
DHCR24-DT
DLX5
LOC101927138
LOC101927573
LOC101927989
LOC102724165
LOC339862
LONRF2
LRFN5
LYRM4
PTCHD4
PTPN3
PTPN4
RALBP1
TMEM230
TNRC6B
TRAPPC12
TRAPPC3L
